# Supplementary material for: Neonatal presentation of COG6‐CDG with prominent skin phenotype
Source: JIMD Rep. 2020 Aug 7;55(1):51–8. doi: 10.1002/jmd2.12154 (PMC7463048; doi:10.1002/jmd2.12154)
Supplement: Supplementary file 2 — Table S2 Supporting information [file JMD2-55-51-s002.xlsx]

## Sheet: Phenotypic features
Phenotypic features in our 2 cases	HPO-term	HPO-code	Number of COG6-CDG patients with this phenotype	Number of COG-CDG patients with this phenotype	Phenotypic frequency	Number of associated genes	Gene occurrence ratio
			N=21	N=48
Abnormality of prenatal development or birth	Abnormality of prenatal development or birth	HP:0001197	8	10	0.380952	714	0.0112045
Abnormality of the amniotic fluid	Abnormality of the amniotic fluid	HP:0001560	4	6	0.190476	298	0.0134228
oligohydramnios	Oligohydramnios	HP:0001562	2	4	0.0952381	116	0.0172414
premature birth	premature birth	HP:0001622	6	6	0.285714
Abnormality of the cardiovascular system	Abnormality of the cardiovascular system	HP:0001626	9	15	0.428571	2086	0.00431448
Abnormality of cardiovascular system morphology	Abnormality of cardiovascular system morphology	HP:0030680	9	14	0.428571	1359	0.00662252
Abnormal heart morphology	Abnormal heart morphology	HP:0001627	9	14	0.428571	1102	0.00816697
moderate cardiomegaly	Cardiomegaly	HP:0001640	1	n.a.	0.047619	77	0.012987
Abnormal cardiac septum morphology	Abnormal cardiac septum morphology	HP:0001671	6	9	0.285714	500	0.012
Abnormal atrial septum morphology	Abnormal atrial septum morphology	HP:0011994	6	9	0.285714	303	0.019802
Atrial septal defect	Atrial septal defect	HP:0001631	6	8	0.285714	301	0.0199336
persistent foramen ovale	Patent foramen ovale	HP:0001655	3	3	0.142857	51	0.0588235
Abnormality of the respiratory system	Abnormality of the respiratory system	HP:0002086	6	12	0.285714	1493	0.00401875
Abnormal respiratory system morphology	Abnormal respiratory system morphology	HP:0012252	4	8	0.190476	937	0.00426894
Abnormal lung morphology	Abnormal lung morphology	HP:0002088	3	7	0.142857	794	0.00377834
Aplasia/Hypoplasia of the lungs	Aplasia/Hypoplasia of the lungs	HP:0006703	2	2	0.0952381	129	0.0155039
lung hypoplasia	Pulmonary hypoplasia	HP:0002089	2	2	0.0952381	111	0.018018
Functional respiratory abnormality	Functional respiratory abnormality	HP:0002795	5	8	0.238095	1078	0.00463822
respiratory insufficiency	Respiratory insufficiency	HP:0002093	4	7	0.190476	473	0.00845666
neonatal respiratory distress	Neonatal respiratory distress	HP:0002643	4	6	0.190476	40	0.1
intrauterine growth retardation	intrauterine growth retardation	HP:0001511	3	12	0.142857	429	0.00699301
muscular hypotonia	Muscular hypotonia	HP:0001252	13	35	0.619048	1418	0.00916784
abnormality of the liver	abnormality of the liver	HP:0001392	13	28	0.619048	872	0.0149083
decreased liver function	decreased liver function	HP:0001410	2	3	0.0952381	186	0.0107527
hepatomegaly	hepatomegaly	HP:0002240	7	16	0.333333	469	0.0149254
hyperechogenic liver	increased hepatic echogenicity	HP:0031141	1	n.a.	0.047619
splenomegaly	splenomegaly	HP:0001744	9	14	0.428571	312	0.0288462
arthrogryposis	arthrogryposis multiplex congenita	HP:0002804	3	3	0.142857	112	0.0267857
talipes equinovarus	talipes equinovarus	HP:0001762	3	5	0.142857	265	0.0113208
bilateral talipes equinovarus	bilateral talipes equinovarus	HP:0001776	2	3	0.0952381	13	0.153846
generalized joint contractures	multiple joint contractures	HP:0002828	9	11	0.428571	54	0.166667
thoracolumbal scoliosis	thoracic scoliosis	HP:0002943	1	2	0.047619	39	0.025641
abnormality of the nose	Abnormality of the nose	HP:0000366	7	14	0.333333	1356	0.00516224
small pinched nose	short nose	HP:0003196	2	5	0.0952381	252	0.00793651
dysplastic ears	Abnormality of the outer ear	HP:0000356	2	12	0.0952381	929	0.00215285
abnormality of the eye	abnormality of the eye	HP:0000478	8	19	0.380952	2468	0.00324149
abnormal eye morphology	abnormal eye morphology	HP:0012372	4	7	0.190476	1975	0.00202532
abnormality of the palpebral fissures	Abnormality of the palpebral fissures	HP:0008050	5	10	0.238095	616	0.00811688
incomplete eye closure	no term
Abnormality of the integument	Abnormality of the integument	HP:0001574	11	19	0.52381	2048	0.00537109
Abnormality of the skin	Abnormality of the skin	HP:0000951	6	13	0.285714	1676	0.00357995
Abnormality of skin morphology	Abnormality of skin morphology	HP:0011121	6	13	0.285714	1559	0.00384862
very dry skin	Dry skin	HP:0000958	4	6	0.190476	134	0.0298507
Abnormal elasticity of skin	Abnormal elasticity of skin	HP:0010647	3	9	0.142857	166	0.0180723
tight skin	Lack of skin elasticity	HP:0100679	2	n.a.	0.0952381	41	0.0487805
hypohidrosis	Hypohidrosis	HP:0000966	13	13	0.619048	66	0.19697
rigid skin	no results		2	n.a.
hyperkeratosis	Hyperkeratosis	HP:0000962	5	6	0.238095	227	0.0220264
restrictive dermopathy	ORPHA:1662		2	n.a.		2
abnormality of subcutaneous fat tissue	Abnormality of subcutaneous fat tissue	HP:0001001	3	5	0.142857	42	0.0714286
Abnormality of metabolism/homeostasis	Abnormality of metabolism/homeostasis	HP:0001939	12	26	0.571429	1966	0.00610376
Abnormal circulating metabolite concentration	Abnormal circulating metabolite concentration	HP:0032180	n.a.	n.a.		944
Abnormal blood ion concentration	Abnormal blood ion concentration	HP:0003111	2	3	0.0952381	239	0.0083682
Abnormal blood cation concentration	Abnormal blood cation concentration	HP:0010929	n.a.	n.a.		217
Abnormal blood monovalent inorganic cation concentration	Abnormal blood monovalent inorganic cation concentration	HP:0010930	n.a.	n.a.		98
Abnormal blood sodium concentration	Abnormal blood sodium concentration	HP:0010931	n.a.	n.a.		44
hyponatremia	Hyponatremia	HP:0002902	1	n.a.	0.047619	40	0.025
Abnormality of blood and blood-forming tissues	Abnormality of blood and blood-forming tissues	HP:0001871	10	18	0.47619	1091	0.0091659
Abnormal thrombocyte morphology	Abnormal thrombocyte morphology	HP:0001872	6	10	0.285714	325	0.0184615
Abnormal platelet count	Abnormal platelet count	HP:0011873	6	10	0.285714	292	0.0205479
thrombocytopenia	Thrombocytopenia	HP:0001873	6	10	0.285714	273	0.021978
Mortality/Aging	Mortality/Aging	HP:0040006	10	18	0.47619
Age of death	Age of death	HP:0011420	10	18	0.47619	none
neonatal death	Neonatal death	HP:0003811	3	3	0.142857	none
n.a.: not assessed

## Sheet: gene associations tight skin
GENE_SYMBOL	Gene name	Protein function
ABCA12	ATP Binding Cassette Subfamily A Member 12	ABC transporter
ABCC6	ATP Binding Cassette Subfamily C Member 6	ABC transporter
ADAMTSL2	ADAMTS Like 2	secreted glycoprotein, EC matrix
AIP	Aryl Hydrocarbon Receptor Interacting Protein	TF binding
ALOX12B	Arachidonate 12-Lipoxygenase, 12R Type	prostaglandin metabolism
ALOXE3	Arachidonate Lipoxygenase 3	prostaglandin metabolism
COL1A1	Collagen Type I Alpha 1 Chain	EC matrix
COL5A1	Collagen Type V Alpha 1 Chain	EC matrix
COL5A2	Collagen Type V Alpha 2 Chain	EC matrix
CUL4B	Cullin 4B	E3 ubiquitin ligase
CYP4F22	Cytochrome P450 Family 4 Subfamily F Member 22	cytochrome P450 superfamily of enzymes (play a role in the 12(R)-lipoxygenase pathway
DLG4	Discs Large MAGUK Scaffold Protein 4	membrane-associated guanylate kinase (MAGUK)
ENPP1	Ectonucleotide Pyrophosphatase/Phosphodiesterase 1	ecto-nucleotide pyrophosphatase/phosphodiesterase (ENPP)
FBN1	Fibrillin 1	fibrillin family of proteins
GNAS	GNAS Complex Locus	stimulatory G-protein alpha subunit
HRAS	HRas Proto-Oncogene, GTPase	Ras oncogene family
LIPN	Lipase Family Member N	lipase that is highly expressed in granular keratinocytes in the epidermis, and plays a role in the differentiation of keratinocytes
LMNA	Lamin A/C	lamin family of proteins make up the nuclear matrix, Lamin proteins are thought to be involved in nuclear stability, chromatin structure and gene expression
NIPAL4	NIPA Like Domain Containing 4	membrane receptor
NTRK1	Neurotrophic Receptor Tyrosine Kinase 1	neurotrophic tyrosine kinase receptor (NTKR)
PAH	Phenylalanine Hydroxylase	biopterin-dependent aromatic amino acid hydroxylase protein
PDE11A	Phosphodiesterase 11A	member of the PDE protein superfamily
PDE8B	Phosphodiesterase 8B	cyclic nucleotide phosphodiesterase (PDE)
PHGDH	Phosphoglycerate Dehydrogenase	enzyme which is involved in the early steps of L-serine synthesis
POLD1	DNA Polymerase Delta 1, Catalytic Subunit	25-kDa catalytic subunit of DNA polymerase delta
PRKACA	Protein Kinase CAMP-Activated Catalytic Subunit Alpha	catalytic subunits of protein kinase A
PRKAR1A	Protein Kinase CAMP-Dependent Type I Regulatory Subunit Alpha	This gene encodes one of the regulatory subunits of cAMP dep. PK
PSAT1	Phosphoserine Aminotransferase 1	member of the class-V pyridoxal-phosphate-dependent aminotransferase family
SDR9C7	Short Chain Dehydrogenase/Reductase Family 9C Member 7	signaling and metabolism of fat soluble vitamins
SH3BP2	SH3 Domain Binding Protein 2	The protein binds to the SH3 domains of several proteins
SMAD3	SMAD Family member 3	intracellular signal transducer proteins
SMARCAD1	SWI/SNF-Related, Matrix-Associated Actin-Dependent Regulator Of Chromatin, Subfamily A, Containing DEAD/H Box 1	member of the SNF subfamily of helicase proteins
SULT2B1	Sulfotransferase Family 2B Member 1	catalyze the sulfate conjugation of many hormones, neurotransmitters, drugs, and xenobiotic compounds
TGFB2	Transforming Growth Factor Beta 2	secreted ligand of the TGF-beta (transforming growth factor-beta) superfamily of proteins
TGFBR1	Transforming Growth Factor Beta Receptor 1	heteromeric complex with type II TGF-beta receptors when bound to TGF-beta, transducing the TGF-beta signal from the cell surface to the cytoplasm
TGFBR2	Transforming Growth Factor Beta Receptor 2	transmembrane protein that has a protein kinase domain
TGM1	Transglutaminase 1	membrane protein that catalyzes the addition of an alkyl group from an akylamine to a glutamine residue of a protein, forming an alkylglutamine in the protein
TP53	Tumor Protein P53	tumor suppressor protein containing transcriptional activation, DNA binding, and oligomerization domains
USP8	Ubiquitin Specific Peptidase 8	regulate the morphology of the endosome by ubiquitination of proteins on this organelle and is involved in cargo sorting and membrane trafficking at the early endosome stage.
WRN	WRN RecQ Like Helicase	encodes a member of the RecQ subfamily of DNA helicase proteins. The encoded nuclear protein is important in the maintenance of genome stability and plays a role in DNA repair, replication, transcription and telomere maintenance.
ZMPSTE24	Zinc Metallopeptidase STE24	encoded protein is a zinc metalloproteinase involved in the two step post-translational proteolytic cleavage of carboxy terminal residues of farnesylated prelamin A to form mature lamin A

## Sheet: Pathways_tight skin
	Tight skin	Episodic fever	Multiple joint contractures	Progressive microcephaly	Hypohidrosis	Excessive wrinkled skin	Elevated hepatic transam.	Death in infancy	Absent speech	Abnormality of coagulation	Total
Purine and pyrimidine metabolism	1	1		1		1	2	3	2	1	12
DNA	3		1	4	1	1	12	14	4	1	38
Transcription	3		1	2	14	3	14	10	10	7	62
RNA				12		1	8	4	4	7	36
Amino acid metabolism	3	3		3		2	2	5	2	1	19
Protein metabolism	1	1	1	1	1		2	1		1	9
Mitosis			1	3	1	5	1	1	5	8	27
Cell proliferation		4		2	3	4	10	12	4	6	46
Cell adhesion	1				1		1	4			6
Cell cilia				1			6		2	1	10
Cytoskeleton			2	1	7		6	9	2	3	32
Cell signalling	16	1		2	7	3	5	5	5	8	337
Cargo trafficking	1	1		3		1	6	3	6	5	25
Cell homeostasis	1	4		5	4	3	12	6	7	7	49
EC matrix protein	4
Mitochondrial homeostasis and energy metabolism				5			27	14	6	6	58
Peroxisome biogenesis							2	13		13	28
Sterol and bile acid metabolism	2	2			1		9			6	18
Prostaglandin metabolism	2
Glycosaminoglycan metabolism				1				3	1		5
Ectodermal development	2	2		1	10	1		2	3	1	23
Mesodermal development					3	8		10	2	1	27
Neurotransmitters and synapses			3	2	3			1	3		12
Muscle cell homeostasis			1				2	4	1	1	9
Immune system		3				1	6	1		3	14
Coagulation							1			23	24
Other				1		1	7	2		1	12
Glycosylation			1	3	2		15	5	8	17	51
Glycosylation (%)
Except for tight skin all other categories as comparison from Haijes et al, 2019
Categories determined by GeneCards

## Sheet: GO results tight skin
Analysis Type:	PANTHER Overrepresentation Test (Released 20200407)
Annotation Version and Release Date:	GO Ontology database DOI: 10.5281/zenodo.3727280 Released 2020-03-23
Analyzed List:	upload_1 (Homo sapiens)
Reference List:	Homo sapiens (all genes in database)
Test Type:	FISHER
Correction:	BONFERRONI
Bonferroni count:	9050
GO biological process complete	Homo sapiens - REFLIST (20851)	41 genes for tight skin	upload_1 (expected)	upload_1 (over/under)	upload_1 (fold Enrichment)	upload_1 (P-value)
skin development (GO:0043588)	382	11	0.75	+	14.64	1.57e-06
tissue development (GO:0009888)	1789	19	3.52	+	5.4	2.02e-06
animal organ development (GO:0048513)	3225	24	6.34	+	3.78	3.35e-06
system development (GO:0048731)	4460	27	8.77	+	3.08	1.1e-05
cellular response to endogenous stimulus (GO:0071495)	1224	15	2.41	+	6.23	4.83e-05
cell cycle process (GO:0022402)	1050	14	2.06	+	6.78	6.36e-05
multicellular organismal water homeostasis (GO:0050891)	72	6	0.14	+	42.38	8.17e-05
negative regulation of transforming growth factor beta receptor signaling pathway (GO:0030512)	74	6	0.15	+	41.23	9.53e-05
negative regulation of cellular response to transforming growth factor beta stimulus (GO:1903845)	76	6	0.15	+	40.15	0.000111
regulation of signal transduction (GO:0009966)	3160	22	6.21	+	3.54	0.000112
epithelium development (GO:0060429)	1121	14	2.2	+	6.35	0.000144
water homeostasis (GO:0030104)	81	6	0.16	+	37.67	0.000158
cellular response to transforming growth factor beta stimulus (GO:0071560)	150	7	0.29	+	23.73	0.000194
multicellular organism development (GO:0007275)	5080	27	9.99	+	2.7	0.000219
response to transforming growth factor beta (GO:0071559)	157	7	0.31	+	22.67	0.000263
skeletal system development (GO:0001501)	502	10	0.99	+	10.13	0.000367
collagen fibril organization (GO:0030199)	45	5	0.09	+	56.51	0.000406
metabolic process (GO:0008152)	8492	34	16.7	+	2.04	0.000458
positive regulation of epithelial to mesenchymal transition (GO:0010718)	47	5	0.09	+	54.1	0.000497
heart development (GO:0007507)	526	10	1.03	+	9.67	0.000564
response to endogenous stimulus (GO:0009719)	1512	15	2.97	+	5.05	0.00079
regulation of transforming growth factor beta receptor signaling pathway (GO:0017015)	111	6	0.22	+	27.49	0.00094
regulation of cellular response to transforming growth factor beta stimulus (GO:1903844)	113	6	0.22	+	27	0.00104
anatomical structure development (GO:0048856)	5469	27	10.75	+	2.51	0.00115
response to wounding (GO:0009611)	579	10	1.14	+	8.78	0.00136
regulation of cell communication (GO:0010646)	3646	22	7.17	+	3.07	0.00157
cell cycle (GO:0007049)	1371	14	2.7	+	5.19	0.00173
regulation of signaling (GO:0023051)	3686	22	7.25	+	3.04	0.00192
response to abiotic stimulus (GO:0009628)	1165	13	2.29	+	5.67	0.00198
animal organ morphogenesis (GO:0009887)	973	12	1.91	+	6.27	0.00227
negative regulation of transmembrane receptor protein serine/threonine kinase signaling pathway (GO:0090101)	130	6	0.26	+	23.47	0.0023
cranial skeletal system development (GO:1904888)	68	5	0.13	+	37.39	0.00279
wound healing (GO:0042060)	485	9	0.95	+	9.44	0.00348
positive regulation of epithelial to mesenchymal transition involved in endocardial cushion formation (GO:1905007)	5	3	0.01	+	> 100	0.00353
organonitrogen compound metabolic process (GO:1901564)	5370	26	10.56	+	2.46	0.00403
cellular response to growth factor stimulus (GO:0071363)	502	9	0.99	+	9.12	0.00461
regulation of transmembrane receptor protein serine/threonine kinase signaling pathway (GO:0090092)	243	7	0.48	+	14.65	0.00465
cellular response to gamma radiation (GO:0071480)	30	4	0.06	+	67.81	0.00513
regulation of epithelial to mesenchymal transition involved in endocardial cushion formation (GO:1905005)	6	3	0.01	+	> 100	0.00529
heart morphogenesis (GO:0003007)	250	7	0.49	+	14.24	0.00559
developmental process (GO:0032502)	5918	27	11.64	+	2.32	0.00649
circulatory system development (GO:0072359)	876	11	1.72	+	6.39	0.00674
regulation of epithelial to mesenchymal transition (GO:0010717)	83	5	0.16	+	30.64	0.00711
response to growth factor (GO:0070848)	531	9	1.04	+	8.62	0.00731
negative regulation of cell population proliferation (GO:0008285)	698	10	1.37	+	7.29	0.00735
regulation of multicellular organismal development (GO:2000026)	2082	16	4.09	+	3.91	0.00815
positive regulation of protein kinase activity (GO:0045860)	541	9	1.06	+	8.46	0.00851
negative regulation of cellular response to growth factor stimulus (GO:0090288)	166	6	0.33	+	18.38	0.00914
regulation of response to stimulus (GO:0048583)	4403	23	8.66	+	2.66	0.00962
positive regulation of cardiac epithelial to mesenchymal transition (GO:0062043)	8	3	0.02	+	> 100	0.0104
organic substance metabolic process (GO:0071704)	7917	31	15.57	+	1.99	0.0106
regulation of cell differentiation (GO:0045595)	1857	15	3.65	+	4.11	0.011
cellular response to radiation (GO:0071478)	172	6	0.34	+	17.74	0.0112
regulation of cardiac epithelial to mesenchymal transition (GO:0062042)	9	3	0.02	+	> 100	0.0138
positive regulation of phosphorus metabolic process (GO:0010562)	1163	12	2.29	+	5.25	0.0148
positive regulation of phosphate metabolic process (GO:0045937)	1163	12	2.29	+	5.25	0.0148
anatomical structure morphogenesis (GO:0009653)	2181	16	4.29	+	3.73	0.0151
embryonic morphogenesis (GO:0048598)	581	9	1.14	+	7.88	0.0152
transforming growth factor beta receptor signaling pathway (GO:0007179)	99	5	0.19	+	25.68	0.0163
cellular developmental process (GO:0048869)	3798	21	7.47	+	2.81	0.0165
primary metabolic process (GO:0044238)	7537	30	14.82	+	2.02	0.0166
negative regulation of developmental process (GO:0051093)	972	11	1.91	+	5.76	0.0184
nitrogen compound metabolic process (GO:0006807)	7072	29	13.91	+	2.09	0.0232
cellular response to abiotic stimulus (GO:0071214)	312	7	0.61	+	11.41	0.0236
cellular response to environmental stimulus (GO:0104004)	312	7	0.61	+	11.41	0.0236
regulation of ossification (GO:0030278)	197	6	0.39	+	15.49	0.024
positive regulation of kinase activity (GO:0033674)	618	9	1.22	+	7.41	0.025
negative regulation of multicellular organismal process (GO:0051241)	1224	12	2.41	+	4.99	0.0251
regulation of multicellular organismal process (GO:0051239)	3211	19	6.31	+	3.01	0.0262
positive regulation of protein phosphorylation (GO:0001934)	1016	11	2	+	5.51	0.0282
embryo development (GO:0009790)	1016	11	2	+	5.51	0.0282
positive regulation of protein metabolic process (GO:0051247)	1736	14	3.41	+	4.1	0.029
embryonic cranial skeleton morphogenesis (GO:0048701)	48	4	0.09	+	42.38	0.0292
positive regulation of protein modification process (GO:0031401)	1247	12	2.45	+	4.89	0.0304
pathway-restricted SMAD protein phosphorylation (GO:0060389)	13	3	0.03	+	> 100	0.0349
activation of protein kinase activity (GO:0032147)	333	7	0.65	+	10.69	0.0359
cellular response to chemical stimulus (GO:0070887)	2961	18	5.82	+	3.09	0.0382
regulation of developmental process (GO:0050793)	2651	17	5.21	+	3.26	0.0397
chordate embryonic development (GO:0043009)	655	9	1.29	+	6.99	0.04
extracellular matrix organization (GO:0030198)	341	7	0.67	+	10.44	0.0419
extracellular structure organization (GO:0043062)	342	7	0.67	+	10.41	0.0427
cellular response to stimulus (GO:0051716)	6801	28	13.37	+	2.09	0.0458
embryo development ending in birth or egg hatching (GO:0009792)	673	9	1.32	+	6.8	0.0496
highlighted: overrepresented GO terms for over 50% of the genes for "tight skin"
